# Supplementary material for: Global earthworm distribution and activity windows based on soil hydromechanical constraints
Source: Commun Biol. 2021 May 21;4:612. doi: 10.1038/s42003-021-02139-5 (PMC8140072; doi:10.1038/s42003-021-02139-5)
Supplement: Supplementary file 3 — Supplementary Data 1 [file 42003_2021_2139_MOESM3_ESM.xlsx]

## Sheet: Fig. 4c
Time	Limiting pressure (kPa)
1981-01-01	41.6601
1981-02-01	44.5348
1981-03-01	36.8637
1981-04-01	47.1475
1981-05-01	41.6669
1981-06-01	56.6505
1981-07-01	81.9544
1981-08-01	85.9325
1981-09-01	72.2193
1981-10-01	40.572
1981-11-01	41.9025
1981-12-01	38.3668
1982-01-01	38.0987
1982-02-01	40.4064
1982-03-01	40.2581
1982-04-01	62.0894
1982-05-01	82.0433
1982-06-01	74.261
1982-07-01	105.276
1982-08-01	84.8428
1982-09-01	82.2081
1982-10-01	40.1169
1982-11-01	38.2933
1982-12-01	37.8732
1983-01-01	39.5238
1983-02-01	43.4462
1983-03-01	42.5305
1983-04-01	41.0007
1983-05-01	42.3382
1983-06-01	55.7248
1983-07-01	110.849
1983-08-01	149.369
1983-09-01	66.4412
1983-10-01	54.0712
1983-11-01	60.383
1983-12-01	41.8698
1984-01-01	36.7739
1984-02-01	41.1668
1984-03-01	44.7295
1984-04-01	60.558
1984-05-01	80.126
1984-06-01	75.6087
1984-07-01	190.645
1984-08-01	110.433
1984-09-01	83.3681
1984-10-01	48.396
1984-11-01	39.9715
1984-12-01	36.5309
1985-01-01	39.9045
1985-02-01	41.6875
1985-03-01	40.8268
1985-04-01	45.1734
1985-05-01	73.5569
1985-06-01	85.3528
1985-07-01	110.617
1985-08-01	53.8721
1985-09-01	69.2672
1985-10-01	67.0046
1985-11-01	58.1676
1985-12-01	39.3093
1986-01-01	37.1939
1986-02-01	45.2567
1986-03-01	42.548
1986-04-01	40.7242
1986-05-01	45.9642
1986-06-01	72.9749
1986-07-01	128.52
1986-08-01	70.4178
1986-09-01	62.1746
1986-10-01	57.7331
1986-11-01	38.4043
1986-12-01	38.111
1987-01-01	41.4168
1987-02-01	42.1145
1987-03-01	41.2653
1987-04-01	46.7356
1987-05-01	75.5015
1987-06-01	59.3197
1987-07-01	82.7818
1987-08-01	95.1137
1987-09-01	75.5654
1987-10-01	44.0496
1987-11-01	41.4103
1987-12-01	42.9136
1988-01-01	36.1318
1988-02-01	40.557
1988-03-01	44.1241
1988-04-01	54.9185
1988-05-01	76.9525
1988-06-01	131.959
1988-07-01	60.1698
1988-08-01	83.4923
1988-09-01	66.155
1988-10-01	45.9455
1988-11-01	51.0888
1988-12-01	43.3112
1989-01-01	42.8897
1989-02-01	42.771
1989-03-01	39.1619
1989-04-01	40.6427
1989-05-01	85.2495
1989-06-01	160.992
1989-07-01	191.414
1989-08-01	229.559
1989-09-01	118.908
1989-10-01	85.9903
1989-11-01	49.7242
1989-12-01	45.3163
1990-01-01	38.6045
1990-02-01	36.4191
1990-03-01	51.5722
1990-04-01	64.7883
1990-05-01	158.788
1990-06-01	103.286
1990-07-01	170.342
1990-08-01	246.182
1990-09-01	205.984
1990-10-01	76.6035
1990-11-01	52.8906
1990-12-01	48.3473
1991-01-01	40.1836
1991-02-01	43.4321
1991-03-01	40.7006
1991-04-01	54.4935
1991-05-01	64.8405
1991-06-01	58.8201
1991-07-01	71.0436
1991-08-01	140.345
1991-09-01	167.931
1991-10-01	54.3761
1991-11-01	43.2644
1991-12-01	47.5925
1992-01-01	47.1422
1992-02-01	46.5613
1992-03-01	51.1136
1992-04-01	46.5179
1992-05-01	69.5776
1992-06-01	112.947
1992-07-01	65.0268
1992-08-01	58.9401
1992-09-01	46.9605
1992-10-01	46.891
1992-11-01	38.2161
1992-12-01	38.9448
1993-01-01	37.8377
1993-02-01	46.6499
1993-03-01	59.8273
1993-04-01	41.3494
1993-05-01	56.5365
1993-06-01	54.4305
1993-07-01	80.0633
1993-08-01	77.7384
1993-09-01	53.6686
1993-10-01	41.0703
1993-11-01	44.6484
1993-12-01	36.855
1994-01-01	36.4819
1994-02-01	37.1612
1994-03-01	42.8935
1994-04-01	44.6836
1994-05-01	50.532
1994-06-01	82.1378
1994-07-01	196.421
1994-08-01	84.4722
1994-09-01	50.8006
1994-10-01	59.1764
1994-11-01	38.087
1994-12-01	39.0094
1995-01-01	37.1996
1995-02-01	36.2459
1995-03-01	44.1201
1995-04-01	64.0946
1995-05-01	89.7607
1995-06-01	129.247
1995-07-01	266.704
1995-08-01	484.77
1995-09-01	68.0379
1995-10-01	56.2244
1995-11-01	47.3333
1995-12-01	39.0559
1996-01-01	38.8985
1996-02-01	40.4604
1996-03-01	41.9675
1996-04-01	48.8569
1996-05-01	53.1317
1996-06-01	87.4953
1996-07-01	136.454
1996-08-01	108.388
1996-09-01	124.314
1996-10-01	61.661
1996-11-01	42.832
1996-12-01	42.7126
1997-01-01	46.1937
1997-02-01	39.2372
1997-03-01	46.8837
1997-04-01	88.1624
1997-05-01	74.7988
1997-06-01	73.0095
1997-07-01	108.955
1997-08-01	67.1026
1997-09-01	79.9411
1997-10-01	61.8388
1997-11-01	41.3598
1997-12-01	37.8404
1998-01-01	38.4135
1998-02-01	48.7898
1998-03-01	43.9684
1998-04-01	37.3111
1998-05-01	69.3567
1998-06-01	56.0374
1998-07-01	58.8136
1998-08-01	116.894
1998-09-01	66.5854
1998-10-01	44.9198
1998-11-01	40.53
1998-12-01	37.8662
1999-01-01	36.8761
1999-02-01	42.3964
1999-03-01	44.5405
1999-04-01	45.2534
1999-05-01	61.4014
1999-06-01	67.2722
1999-07-01	120.129
1999-08-01	52.8269
1999-09-01	60.4337
1999-10-01	46.4597
1999-11-01	42.7464
1999-12-01	37.4757
2000-01-01	42.1808
2000-02-01	39.5554
2000-03-01	47.2307
2000-04-01	38.5224
2000-05-01	45.2709
2000-06-01	63.7674
2000-07-01	68.7997
2000-08-01	87.1353
2000-09-01	58.4583
2000-10-01	39.9081
2000-11-01	36.0687
2000-12-01	36.8327
2001-01-01	37.3446
2001-02-01	39.1098
2001-03-01	37.6325
2001-04-01	41.2806
2001-05-01	69.6943
2001-06-01	159.13
2001-07-01	106.79
2001-08-01	80.8491
2001-09-01	95.0499
2001-10-01	40.8428
2001-11-01	49.0103
2001-12-01	45.1352
2002-01-01	41.6757
2002-02-01	38.0636
2002-03-01	41.7113
2002-04-01	69.93
2002-05-01	49.5828
2002-06-01	59.9641
2002-07-01	70.1378
2002-08-01	78.5584
2002-09-01	95.214
2002-10-01	56.3516
2002-11-01	35.5465
2002-12-01	36.863
2003-01-01	39.3454
2003-02-01	41.8562
2003-03-01	50.1202
2003-04-01	85.9972
2003-05-01	71.6326
2003-06-01	79.7893
2003-07-01	116.26
2003-08-01	184.604
2003-09-01	224.16
2003-10-01	128.722
2003-11-01	48.1643
2003-12-01	40.8982
2004-01-01	37.6402
2004-02-01	43.3433
2004-03-01	45.0098
2004-04-01	45.9718
2004-05-01	58.4529
2004-06-01	102.481
2004-07-01	72.178
2004-08-01	66.1655
2004-09-01	75.7986
2004-10-01	46.4416
2004-11-01	44.5169
2004-12-01	42.7841
2005-01-01	40.8232
2005-02-01	43.9949
2005-03-01	49.6456
2005-04-01	46.113
2005-05-01	67.8085
2005-06-01	89.3279
2005-07-01	113.979
2005-08-01	75.7425
2005-09-01	80.3905
2005-10-01	50.8105
2005-11-01	42.5267
2005-12-01	42.5901
2006-01-01	41.8697
2006-02-01	43.9197
2006-03-01	43.2104
2006-04-01	50.4128
2006-05-01	47.5262
2006-06-01	102.686
2006-07-01	176.018
2006-08-01	150.532
2006-09-01	74.6044
2006-10-01	41.2859
2006-11-01	40.725
2006-12-01	38.1338
2007-01-01	38.252
2007-02-01	38.4365
2007-03-01	43.9012
2007-04-01	91.4513
2007-05-01	69.2598
2007-06-01	51.8004
2007-07-01	41.1001
2007-08-01	66.0132
2007-09-01	109.361
2007-10-01	59.0242
2007-11-01	52.1849
2007-12-01	41.2419
2008-01-01	38.9381
2008-02-01	45.0148
2008-03-01	41.55
2008-04-01	46.4926
2008-05-01	56.503
2008-06-01	61.325
2008-07-01	71.7186
2008-08-01	54.7524
2008-09-01	52.1695
2008-10-01	50.7294
2008-11-01	39.4882
2008-12-01	40.9082
2009-01-01	41.1014
2009-02-01	39.7713
2009-03-01	48.2214
2009-04-01	54.3095
2009-05-01	72.0974
2009-06-01	107.415
2009-07-01	84.5506
2009-08-01	69.8035
2009-09-01	102.648
2009-10-01	56.5504
2009-11-01	38.6171
2009-12-01	36.9345
2010-01-01	38.4148
2010-02-01	37.7542
2010-03-01	42.6803
2010-04-01	56.3293
2010-05-01	94.0582
2010-06-01	105.347
2010-07-01	176.887
2010-08-01	82.0221
2010-09-01	71.1321
2010-10-01	50.7306
2010-11-01	41.1073
2010-12-01	42.3154
2011-01-01	38.6516
2011-02-01	39.5637
2011-03-01	50.3562
2011-04-01	86.7834
2011-05-01	121.35
2011-06-01	74.3723
2011-07-01	93.3355
2011-08-01	71.0649
2011-09-01	65.2698
2011-10-01	81.2326
2011-11-01	48.7258
2011-12-01	42.2119
2012-01-01	42.8249
2012-02-01	45.4502
2012-03-01	52.4918
2012-04-01	49.09
2012-05-01	50.4363
2012-06-01	44.1822
2012-07-01	45.8134
2012-08-01	52.3833
2012-09-01	63.6124
2012-10-01	38.2017
2012-11-01	37.1632
2012-12-01	37.1111
2013-01-01	37.318
2013-02-01	40.4859
2013-03-01	41.7269
2013-04-01	49.8514
2013-05-01	62.772
2013-06-01	94.8317
2013-07-01	148.062
2013-08-01	107.924
2013-09-01	93.3574
2013-10-01	48.4356
2013-11-01	40.6427
2013-12-01	40.904
2014-01-01	34.8068
2014-02-01	35.6443
2014-03-01	45.3035
2014-04-01	49.0317
2014-05-01	48.6663
2014-06-01	88.0119
2014-07-01	125.958
2014-08-01	77.0671
2014-09-01	104.353
2014-10-01	50.5098
2014-11-01	36.8593
2014-12-01	40.4029
2015-01-01	37.8584
2015-02-01	41.1515
2015-03-01	46.677
2015-04-01	71.9529
2015-05-01	68.2362
2015-06-01	97.7581
2015-07-01	93.9631
2015-08-01	54.8516
2015-09-01	49.2869
2015-10-01	50.0016
2015-11-01	39.8976
2015-12-01	38.4385
2016-01-01	36.4215
2016-02-01	38.4939
2016-03-01	42.2186
2016-04-01	43.867
2016-05-01	65.1632
2016-06-01	53.5608
2016-07-01	80.3076
2016-08-01	79.2999
2016-09-01	59.5289
2016-10-01	66.8354
2016-11-01	45.9097
2016-12-01	46.5882
2017-01-01	39.6407
2017-02-01	40.0209
2017-03-01	41.01
2017-04-01	68.7836
2017-05-01	59.2874
2017-06-01	83.1008
2017-07-01	79.5056
2017-08-01	57.0526
2017-09-01	57.4351
2017-10-01	52.1379
2017-11-01	43.5812
2017-12-01	39.7381
2018-01-01	38.1234
2018-02-01	41.1726
2018-03-01	37.2373
2018-04-01	42.675
2018-05-01	69.7035
2018-06-01	102.076
2018-07-01	303.99
2018-08-01	93.8503
2018-09-01	98.1902
2018-10-01	63.2645
2018-11-01	46.4416
2018-12-01	38.1704
2019-01-01	44.9197
2019-02-01	40.6134
2019-03-01	41.8592
2019-04-01	52.7836
2019-05-01	83.689
2019-06-01	62.2726
2019-07-01	136.898
2019-08-01	82.3428
2019-09-01	81.2118

## Sheet: Fig. 4 d and e
		Limiting pressure (kPa) quantile
Biome	Month	0.05	0.25	0.5	0.75	0.95
grassland	1	451.796	453.032	453.455	453.749	454.064
grassland	2	453.134	453.991	454.443	455.35	458.34
grassland	3	411.288	452.86	457.211	463.496	471.705
grassland	4	231.332	300.013	406.345	433.768	447.408
grassland	5	76.9133	123.823	191.182	234.768	343.947
grassland	6	65.3776	85.8456	101.497	136.138	208.764
grassland	7	39.4306	49.6003	56.1099	68.8017	92.3301
grassland	8	29.5696	32.9669	35.3959	39.2927	54.1353
grassland	9	30.2145	33.5888	37.7293	42.8054	53.4359
grassland	10	53.9742	71.2997	100.895	120.052	189.296
grassland	11	364.258	411.322	440.093	448.83	451.645
grassland	12	451.055	452.336	452.733	453.132	453.411
desert	1	90.2324	222.932	561.99	994.37	1819.44
desert	2	88.0406	220.547	801.966	1070.45	16372.5
desert	3	87.5547	370.757	795.547	1269.99	51313.1
desert	4	156.518	549.05	939.817	1165.16	159489
desert	5	123.111	287.235	822.466	1072.16	12453.4
desert	6	158.345	396.441	740.285	1029.27	1091.57
desert	7	268.821	652.017	959.768	1048.97	1146.18
desert	8	424.046	922.291	1061.7	1097.89	1276.07
desert	9	185.67	983.856	1082.73	1230.54	1638.59
desert	10	213.644	545.794	1057.55	1383.92	3053.21
desert	11	216.804	583.823	739.34	1106.27	3681.74
desert	12	140.961	393.881	547.077	860.401	1683.97

## Sheet: Fig. 4f
Latitude	Habitat fragment count
-89.95	0
-89.85	0
-89.75	0
-89.65	0
-89.55	0
-89.45	0
-89.35	0
-89.25	0
-89.15	0
-89.05	0
-88.95	0
-88.85	0
-88.75	0
-88.65	0
-88.55	0
-88.45	0
-88.35	0
-88.25	0
-88.15	0
-88.05	0
-87.95	0
-87.85	0
-87.75	0
-87.65	0
-87.55	0
-87.45	0
-87.35	0
-87.25	0
-87.15	0
-87.05	0
-86.95	0
-86.85	0
-86.75	0
-86.65	0
-86.55	0
-86.45	0
-86.35	0
-86.25	0
-86.15	0
-86.05	0
-85.95	0
-85.85	0
-85.75	0
-85.65	0
-85.55	0
-85.45	0
-85.35	0
-85.25	0
-85.15	0
-85.05	0
-84.95	0
-84.85	0
-84.75	0
-84.65	0
-84.55	0
-84.45	0
-84.35	0
-84.25	0
-84.15	0
-84.05	0
-83.95	0
-83.85	0
-83.75	0
-83.65	0
-83.55	0
-83.45	0
-83.35	0
-83.25	0
-83.15	0
-83.05	0
-82.95	0
-82.85	0
-82.75	0
-82.65	0
-82.55	0
-82.45	0
-82.35	0
-82.25	0
-82.15	0
-82.05	0
-81.95	0
-81.85	0
-81.75	0
-81.65	0
-81.55	0
-81.45	0
-81.35	0
-81.25	0
-81.15	0
-81.05	0
-80.95	0
-80.85	0
-80.75	0
-80.65	0
-80.55	0
-80.45	0
-80.35	0
-80.25	0
-80.15	0
-80.05	0
-79.95	0
-79.85	0
-79.75	0
-79.65	0
-79.55	0
-79.45	0
-79.35	0
-79.25	0
-79.15	0
-79.05	0
-78.95	0
-78.85	0
-78.75	0
-78.65	0
-78.55	0
-78.45	0
-78.35	0
-78.25	0
-78.15	0
-78.05	0
-77.95	0
-77.85	0
-77.75	0
-77.65	0
-77.55	0
-77.45	0
-77.35	0
-77.25	0
-77.15	0
-77.05	0
-76.95	0
-76.85	0
-76.75	0
-76.65	0
-76.55	0
-76.45	0
-76.35	0
-76.25	0
-76.15	0
-76.05	0
-75.95	0
-75.85	0
-75.75	0
-75.65	0
-75.55	0
-75.45	0
-75.35	0
-75.25	0
-75.15	0
-75.05	0
-74.95	0
-74.85	0
-74.75	0
-74.65	0
-74.55	0
-74.45	0
-74.35	0
-74.25	0
-74.15	0
-74.05	0
-73.95	0
-73.85	0
-73.75	0
-73.65	0
-73.55	0
-73.45	0
-73.35	0
-73.25	0
-73.15	0
-73.05	0
-72.95	0
-72.85	0
-72.75	0
-72.65	0
-72.55	0
-72.45	0
-72.35	0
-72.25	0
-72.15	0
-72.05	0
-71.95	0
-71.85	0
-71.75	0
-71.65	0
-71.55	0
-71.45	0
-71.35	0
-71.25	0
-71.15	0
-71.05	0
-70.95	0
-70.85	0
-70.75	0
-70.65	0
-70.55	0
-70.45	0
-70.35	0
-70.25	0
-70.15	0
-70.05	0
-69.95	0
-69.85	0
-69.75	0
-69.65	0
-69.55	0
-69.45	0
-69.35	0
-69.25	0
-69.15	0
-69.05	0
-68.95	0
-68.85	0
-68.75	0
-68.65	0
-68.55	0
-68.45	0
-68.35	0
-68.25	0
-68.15	0
-68.05	0
-67.95	0
-67.85	0
-67.75	0
-67.65	0
-67.55	0
-67.45	0
-67.35	0
-67.25	0
-67.15	0
-67.05	0
-66.95	0
-66.85	0
-66.75	0
-66.65	0
-66.55	0
-66.45	0
-66.35	0
-66.25	0
-66.15	0
-66.05	0
-65.95	0
-65.85	0
-65.75	0
-65.65	0
-65.55	0
-65.45	0
-65.35	0
-65.25	0
-65.15	0
-65.05	0
-64.95	0
-64.85	0
-64.75	0
-64.65	0
-64.55	0
-64.45	0
-64.35	0
-64.25	0
-64.15	0
-64.05	0
-63.95	0
-63.85	0
-63.75	0
-63.65	0
-63.55	0
-63.45	0
-63.35	0
-63.25	0
-63.15	0
-63.05	0
-62.95	0
-62.85	0
-62.75	0
-62.65	0
-62.55	0
-62.45	0
-62.35	0
-62.25	0
-62.15	0
-62.05	0
-61.95	0
-61.85	0
-61.75	0
-61.65	0
-61.55	0
-61.45	0
-61.35	0
-61.25	0
-61.15	0
-61.05	0
-60.95	0
-60.85	0
-60.75	0
-60.65	0
-60.55	0
-60.45	0
-60.35	0
-60.25	0
-60.15	0
-60.05	0
-59.95	0
-59.85	0
-59.75	0
-59.65	0
-59.55	0
-59.45	0
-59.35	0
-59.25	0
-59.15	0
-59.05	0
-58.95	0
-58.85	0
-58.75	0
-58.65	0
-58.55	0
-58.45	0
-58.35	0
-58.25	0
-58.15	0
-58.05	0
-57.95	0
-57.85	0
-57.75	0
-57.65	0
-57.55	0
-57.45	0
-57.35	0
-57.25	0
-57.15	0
-57.05	0
-56.95	0
-56.85	0
-56.75	0
-56.65	0
-56.55	0
-56.45	0
-56.35	0
-56.25	0
-56.15	0
-56.05	0
-55.95	0
-55.85	0
-55.75	0
-55.65	0
-55.55	1
-55.45	0
-55.35	1
-55.25	3
-55.15	5
-55.05	5
-54.95	3
-54.85	5
-54.75	6
-54.65	6
-54.55	7
-54.45	6
-54.35	7
-54.25	3
-54.15	5
-54.05	5
-53.95	5
-53.85	4
-53.75	3
-53.65	3
-53.55	4
-53.45	3
-53.35	3
-53.25	3
-53.15	4
-53.05	4
-52.95	3
-52.85	6
-52.75	5
-52.65	5
-52.55	4
-52.45	2
-52.35	2
-52.25	4
-52.15	3
-52.05	6
-51.95	6
-51.85	5
-51.75	6
-51.65	4
-51.55	5
-51.45	7
-51.35	4
-51.25	4
-51.15	3
-51.05	4
-50.95	3
-50.85	3
-50.75	6
-50.65	5
-50.55	4
-50.45	5
-50.35	5
-50.25	4
-50.15	5
-50.05	3
-49.95	3
-49.85	4
-49.75	6
-49.65	5
-49.55	7
-49.45	5
-49.35	4
-49.25	6
-49.15	6
-49.05	5
-48.95	7
-48.85	7
-48.75	6
-48.65	6
-48.55	6
-48.45	7
-48.35	3
-48.25	5
-48.15	4
-48.05	3
-47.95	3
-47.85	5
-47.75	5
-47.65	3
-47.55	1
-47.45	4
-47.35	3
-47.25	5
-47.15	3
-47.05	5
-46.95	5
-46.85	3
-46.75	7
-46.65	4
-46.55	7
-46.45	5
-46.35	4
-46.25	3
-46.15	5
-46.05	2
-45.95	5
-45.85	4
-45.75	3
-45.65	5
-45.55	7
-45.45	6
-45.35	5
-45.25	5
-45.15	4
-45.05	4
-44.95	4
-44.85	4
-44.75	5
-44.65	6
-44.55	4
-44.45	7
-44.35	6
-44.25	4
-44.15	2
-44.05	2
-43.95	4
-43.85	3
-43.75	3
-43.65	3
-43.55	3
-43.45	4
-43.35	4
-43.25	4
-43.15	4
-43.05	5
-42.95	5
-42.85	5
-42.75	5
-42.65	6
-42.55	5
-42.45	5
-42.35	6
-42.25	5
-42.15	4
-42.05	4
-41.95	4
-41.85	4
-41.75	3
-41.65	4
-41.55	5
-41.45	5
-41.35	5
-41.25	6
-41.15	8
-41.05	7
-40.95	7
-40.85	9
-40.75	6
-40.65	5
-40.55	3
-40.45	4
-40.35	4
-40.25	5
-40.15	4
-40.05	6
-39.95	4
-39.85	4
-39.75	4
-39.65	6
-39.55	9
-39.45	7
-39.35	8
-39.25	7
-39.15	7
-39.05	5
-38.95	7
-38.85	8
-38.75	9
-38.65	13
-38.55	13
-38.45	12
-38.35	14
-38.25	11
-38.15	9
-38.05	12
-37.95	13
-37.85	10
-37.75	8
-37.65	8
-37.55	9
-37.45	11
-37.35	9
-37.25	10
-37.15	10
-37.05	10
-36.95	8
-36.85	10
-36.75	7
-36.65	10
-36.55	8
-36.45	8
-36.35	7
-36.25	10
-36.15	7
-36.05	7
-35.95	9
-35.85	8
-35.75	9
-35.65	8
-35.55	10
-35.45	11
-35.35	9
-35.25	8
-35.15	9
-35.05	9
-34.95	11
-34.85	11
-34.75	15
-34.65	16
-34.55	14
-34.45	15
-34.35	19
-34.25	22
-34.15	20
-34.05	18
-33.95	21
-33.85	19
-33.75	13
-33.65	16
-33.55	16
-33.45	14
-33.35	18
-33.25	17
-33.15	21
-33.05	16
-32.95	21
-32.85	22
-32.75	22
-32.65	21
-32.55	25
-32.45	22
-32.35	20
-32.25	26
-32.15	30
-32.05	27
-31.95	34
-31.85	32
-31.75	30
-31.65	36
-31.55	33
-31.45	28
-31.35	29
-31.25	26
-31.15	26
-31.05	33
-30.95	30
-30.85	35
-30.75	37
-30.65	34
-30.55	32
-30.45	37
-30.35	40
-30.25	35
-30.15	36
-30.05	38
-29.95	39
-29.85	34
-29.75	38
-29.65	36
-29.55	34
-29.45	26
-29.35	29
-29.25	34
-29.15	32
-29.05	31
-28.95	35
-28.85	37
-28.75	35
-28.65	36
-28.55	35
-28.45	42
-28.35	30
-28.25	33
-28.15	35
-28.05	36
-27.95	31
-27.85	34
-27.75	31
-27.65	33
-27.55	29
-27.45	39
-27.35	33
-27.25	36
-27.15	32
-27.05	30
-26.95	27
-26.85	26
-26.75	24
-26.65	26
-26.55	23
-26.45	21
-26.35	24
-26.25	22
-26.15	19
-26.05	25
-25.95	30
-25.85	27
-25.75	26
-25.65	25
-25.55	21
-25.45	25
-25.35	25
-25.25	21
-25.15	24
-25.05	27
-24.95	22
-24.85	23
-24.75	26
-24.65	18
-24.55	25
-24.45	29
-24.35	23
-24.25	23
-24.15	22
-24.05	21
-23.95	22
-23.85	25
-23.75	25
-23.65	20
-23.55	21
-23.45	17
-23.35	23
-23.25	27
-23.15	27
-23.05	29
-22.95	25
-22.85	32
-22.75	37
-22.65	39
-22.55	38
-22.45	30
-22.35	34
-22.25	37
-22.15	30
-22.05	40
-21.95	31
-21.85	36
-21.75	39
-21.65	33
-21.55	43
-21.45	44
-21.35	42
-21.25	38
-21.15	36
-21.05	32
-20.95	34
-20.85	37
-20.75	34
-20.65	36
-20.55	24
-20.45	25
-20.35	25
-20.25	29
-20.15	27
-20.05	23
-19.95	25
-19.85	31
-19.75	30
-19.65	28
-19.55	28
-19.45	21
-19.35	21
-19.25	25
-19.15	28
-19.05	28
-18.95	30
-18.85	29
-18.75	34
-18.65	33
-18.55	32
-18.45	35
-18.35	33
-18.25	29
-18.15	27
-18.05	27
-17.95	36
-17.85	32
-17.75	34
-17.65	28
-17.55	28
-17.45	28
-17.35	26
-17.25	29
-17.15	29
-17.05	34
-16.95	30
-16.85	29
-16.75	31
-16.65	30
-16.55	28
-16.45	36
-16.35	34
-16.25	29
-16.15	32
-16.05	26
-15.95	26
-15.85	34
-15.75	36
-15.65	39
-15.55	33
-15.45	40
-15.35	38
-15.25	41
-15.15	31
-15.05	31
-14.95	36
-14.85	27
-14.75	27
-14.65	30
-14.55	30
-14.45	27
-14.35	30
-14.25	24
-14.15	27
-14.05	19
-13.95	20
-13.85	19
-13.75	16
-13.65	19
-13.55	13
-13.45	11
-13.35	11
-13.25	10
-13.15	13
-13.05	17
-12.95	13
-12.85	14
-12.75	14
-12.65	13
-12.55	10
-12.45	10
-12.35	13
-12.25	15
-12.15	14
-12.05	10
-11.95	11
-11.85	9
-11.75	15
-11.65	13
-11.55	11
-11.45	12
-11.35	13
-11.25	11
-11.15	13
-11.05	15
-10.95	16
-10.85	15
-10.75	19
-10.65	18
-10.55	19
-10.45	20
-10.35	20
-10.25	24
-10.15	24
-10.05	24
-9.95	21
-9.85	30
-9.75	39
-9.65	36
-9.55	32
-9.45	29
-9.35	29
-9.25	24
-9.15	29
-9.05	21
-8.95	31
-8.85	27
-8.75	31
-8.65	30
-8.55	25
-8.45	25
-8.35	33
-8.25	31
-8.15	22
-8.05	18
-7.95	22
-7.85	24
-7.75	30
-7.65	25
-7.55	23
-7.45	28
-7.35	25
-7.25	23
-7.15	23
-7.05	19
-6.95	22
-6.85	16
-6.75	19
-6.65	14
-6.55	16
-6.45	17
-6.35	17
-6.25	18
-6.15	23
-6.05	19
-5.95	13
-5.85	17
-5.75	19
-5.65	21
-5.55	28
-5.45	19
-5.35	17
-5.25	22
-5.15	20
-5.05	18
-4.95	18
-4.85	25
-4.75	28
-4.65	27
-4.55	25
-4.45	22
-4.35	27
-4.25	24
-4.15	23
-4.05	29
-3.95	28
-3.85	33
-3.75	29
-3.65	33
-3.55	32
-3.45	35
-3.35	38
-3.25	36
-3.15	36
-3.05	37
-2.95	44
-2.85	49
-2.75	57
-2.65	49
-2.55	64
-2.45	57
-2.35	55
-2.25	54
-2.15	53
-2.05	52
-1.95	55
-1.85	53
-1.75	52
-1.65	50
-1.55	45
-1.45	49
-1.35	47
-1.25	50
-1.15	54
-1.05	54
-0.95	51
-0.85	56
-0.75	61
-0.65	47
-0.55	43
-0.45	44
-0.35	43
-0.25	42
-0.15	40
-0.05	39
0.05	42
0.15	45
0.25	43
0.35	46
0.45	46
0.55	41
0.65	36
0.75	41
0.85	44
0.95	39
1.05	43
1.15	40
1.25	34
1.35	36
1.45	38
1.55	35
1.65	25
1.75	31
1.85	25
1.95	29
2.05	29
2.15	24
2.25	22
2.35	25
2.45	29
2.55	24
2.65	22
2.75	22
2.85	15
2.95	18
3.05	20
3.15	17
3.25	17
3.35	18
3.45	17
3.55	11
3.65	10
3.75	8
3.85	10
3.95	10
4.05	16
4.15	12
4.25	10
4.35	12
4.45	12
4.55	15
4.65	15
4.75	13
4.85	19
4.95	17
5.05	20
5.15	27
5.25	25
5.35	25
5.45	17
5.55	18
5.65	16
5.75	17
5.85	14
5.95	11
6.05	13
6.15	11
6.25	13
6.35	11
6.45	14
6.55	14
6.65	13
6.75	11
6.85	10
6.95	8
7.05	11
7.15	13
7.25	13
7.35	13
7.45	11
7.55	12
7.65	14
7.75	14
7.85	15
7.95	11
8.05	14
8.15	14
8.25	15
8.35	18
8.45	15
8.55	14
8.65	14
8.75	17
8.85	20
8.95	20
9.05	19
9.15	21
9.25	17
9.35	18
9.45	21
9.55	23
9.65	25
9.75	28
9.85	21
9.95	20
10.05	25
10.15	24
10.25	23
10.35	24
10.45	31
10.55	39
10.65	32
10.75	30
10.85	29
10.95	32
11.05	35
11.15	34
11.25	34
11.35	36
11.45	37
11.55	36
11.65	37
11.75	40
11.85	45
11.95	47
12.05	43
12.15	41
12.25	40
12.35	43
12.45	55
12.55	45
12.65	47
12.75	54
12.85	53
12.95	43
13.05	54
13.15	58
13.25	62
13.35	55
13.45	64
13.55	53
13.65	57
13.75	57
13.85	59
13.95	46
14.05	60
14.15	44
14.25	56
14.35	50
14.45	43
14.55	45
14.65	35
14.75	42
14.85	49
14.95	36
15.05	34
15.15	41
15.25	37
15.35	41
15.45	34
15.55	38
15.65	38
15.75	39
15.85	36
15.95	30
16.05	26
16.15	21
16.25	18
16.35	18
16.45	15
16.55	15
16.65	12
16.75	12
16.85	14
16.95	8
17.05	7
17.15	13
17.25	9
17.35	10
17.45	7
17.55	7
17.65	8
17.75	8
17.85	10
17.95	10
18.05	17
18.15	15
18.25	21
18.35	22
18.45	24
18.55	22
18.65	20
18.75	14
18.85	14
18.95	16
19.05	15
19.15	17
19.25	16
19.35	15
19.45	17
19.55	16
19.65	21
19.75	13
19.85	15
19.95	15
20.05	16
20.15	11
20.25	12
20.35	18
20.45	18
20.55	15
20.65	18
20.75	19
20.85	17
20.95	16
21.05	15
21.15	21
21.25	18
21.35	23
21.45	22
21.55	23
21.65	16
21.75	20
21.85	30
21.95	22
22.05	20
22.15	23
22.25	24
22.35	18
22.45	19
22.55	16
22.65	25
22.75	22
22.85	27
22.95	21
23.05	22
23.15	21
23.25	15
23.35	17
23.45	20
23.55	15
23.65	19
23.75	16
23.85	11
23.95	15
24.05	18
24.15	15
24.25	20
24.35	14
24.45	21
24.55	23
24.65	26
24.75	29
24.85	19
24.95	27
25.05	20
25.15	30
25.25	24
25.35	29
25.45	22
25.55	19
25.65	22
25.75	28
25.85	21
25.95	21
26.05	31
26.15	19
26.25	23
26.35	17
26.45	20
26.55	20
26.65	17
26.75	16
26.85	16
26.95	19
27.05	17
27.15	13
27.25	15
27.35	9
27.45	14
27.55	15
27.65	18
27.75	19
27.85	23
27.95	23
28.05	24
28.15	25
28.25	29
28.35	37
28.45	34
28.55	33
28.65	31
28.75	34
28.85	41
28.95	43
29.05	42
29.15	42
29.25	43
29.35	36
29.45	39
29.55	31
29.65	31
29.75	38
29.85	38
29.95	30
30.05	30
30.15	30
30.25	31
30.35	43
30.45	42
30.55	35
30.65	39
30.75	47
30.85	45
30.95	41
31.05	47
31.15	39
31.25	41
31.35	47
31.45	50
31.55	49
31.65	47
31.75	47
31.85	41
31.95	37
32.05	43
32.15	41
32.25	44
32.35	45
32.45	46
32.55	54
32.65	51
32.75	55
32.85	59
32.95	54
33.05	53
33.15	49
33.25	50
33.35	51
33.45	50
33.55	54
33.65	47
33.75	50
33.85	54
33.95	47
34.05	56
34.15	55
34.25	56
34.35	51
34.45	57
34.55	64
34.65	56
34.75	63
34.85	56
34.95	61
35.05	58
35.15	68
35.25	70
35.35	73
35.45	73
35.55	67
35.65	59
35.75	55
35.85	52
35.95	50
36.05	66
36.15	65
36.25	64
36.35	62
36.45	69
36.55	72
36.65	79
36.75	70
36.85	86
36.95	74
37.05	74
37.15	74
37.25	78
37.35	68
37.45	75
37.55	74
37.65	71
37.75	75
37.85	80
37.95	73
38.05	65
38.15	58
38.25	62
38.35	59
38.45	56
38.55	62
38.65	56
38.75	70
38.85	61
38.95	71
39.05	72
39.15	72
39.25	67
39.35	59
39.45	62
39.55	55
39.65	63
39.75	63
39.85	57
39.95	53
40.05	65
40.15	72
40.25	63
40.35	75
40.45	67
40.55	67
40.65	58
40.75	56
40.85	53
40.95	54
41.05	57
41.15	61
41.25	62
41.35	53
41.45	58
41.55	61
41.65	54
41.75	57
41.85	64
41.95	64
42.05	60
42.15	58
42.25	47
42.35	48
42.45	58
42.55	59
42.65	62
42.75	56
42.85	66
42.95	56
43.05	55
43.15	58
43.25	61
43.35	87
43.45	79
43.55	68
43.65	64
43.75	59
43.85	72
43.95	55
44.05	67
44.15	78
44.25	72
44.35	72
44.45	59
44.55	69
44.65	58
44.75	75
44.85	78
44.95	75
45.05	65
45.15	72
45.25	73
45.35	79
45.45	70
45.55	82
45.65	62
45.75	64
45.85	71
45.95	82
46.05	77
46.15	80
46.25	88
46.35	86
46.45	84
46.55	86
46.65	96
46.75	90
46.85	82
46.95	83
47.05	86
47.15	90
47.25	92
47.35	102
47.45	102
47.55	89
47.65	95
47.75	93
47.85	84
47.95	102
48.05	86
48.15	90
48.25	88
48.35	81
48.45	93
48.55	104
48.65	94
48.75	84
48.85	85
48.95	82
49.05	67
49.15	79
49.25	86
49.35	89
49.45	84
49.55	92
49.65	84
49.75	81
49.85	81
49.95	87
50.05	72
50.15	76
50.25	71
50.35	92
50.45	91
50.55	87
50.65	81
50.75	91
50.85	87
50.95	85
51.05	84
51.15	82
51.25	65
51.35	82
51.45	95
51.55	70
51.65	80
51.75	82
51.85	72
51.95	75
52.05	75
52.15	80
52.25	76
52.35	79
52.45	70
52.55	71
52.65	69
52.75	79
52.85	80
52.95	65
53.05	52
53.15	49
53.25	51
53.35	54
53.45	48
53.55	48
53.65	38
53.75	37
53.85	34
53.95	28
54.05	29
54.15	33
54.25	26
54.35	24
54.45	30
54.55	35
54.65	36
54.75	40
54.85	41
54.95	29
55.05	37
55.15	37
55.25	40
55.35	47
55.45	42
55.55	40
55.65	39
55.75	37
55.85	41
55.95	36
56.05	36
56.15	38
56.25	43
56.35	41
56.45	34
56.55	32
56.65	41
56.75	42
56.85	49
56.95	36
57.05	33
57.15	44
57.25	41
57.35	41
57.45	40
57.55	39
57.65	40
57.75	32
57.85	38
57.95	33
58.05	34
58.15	41
58.25	32
58.35	34
58.45	22
58.55	34
58.65	31
58.75	34
58.85	35
58.95	32
59.05	27
59.15	23
59.25	22
59.35	33
59.45	36
59.55	41
59.65	38
59.75	38
59.85	32
59.95	30
60.05	38
60.15	41
60.25	55
60.35	44
60.45	50
60.55	37
60.65	31
60.75	35
60.85	43
60.95	35
61.05	34
61.15	41
61.25	39
61.35	42
61.45	45
61.55	40
61.65	48
61.75	49
61.85	45
61.95	50
62.05	57
62.15	56
62.25	48
62.35	47
62.45	36
62.55	42
62.65	47
62.75	42
62.85	31
62.95	39
63.05	35
63.15	41
63.25	32
63.35	28
63.45	31
63.55	31
63.65	30
63.75	32
63.85	33
63.95	35
64.05	33
64.15	34
64.25	36
64.35	30
64.45	34
64.55	38
64.65	36
64.75	32
64.85	33
64.95	29
65.05	32
65.15	26
65.25	35
65.35	25
65.45	31
65.55	28
65.65	23
65.75	24
65.85	27
65.95	25
66.05	18
66.15	23
66.25	18
66.35	15
66.45	22
66.55	19
66.65	12
66.75	11
66.85	10
66.95	4
67.05	3
67.15	4
67.25	3
67.35	2
67.45	2
67.55	1
67.65	2
67.75	2
67.85	3
67.95	2
68.05	3
68.15	1
68.25	3
68.35	5
68.45	5
68.55	2
68.65	4
68.75	6
68.85	6
68.95	9
69.05	6
69.15	4
69.25	7
69.35	8
69.45	9
69.55	7
69.65	10
69.75	7
69.85	6
69.95	6
70.05	4
70.15	6
70.25	5
70.35	4
70.45	8
70.55	5
70.65	9
70.75	1
70.85	5
70.95	3
71.05	1
71.15	0
71.25	0
71.35	0
71.45	0
71.55	0
71.65	0
71.75	0
71.85	0
71.95	0
72.05	0
72.15	0
72.25	0
72.35	0
72.45	0
72.55	0
72.65	0
72.75	0
72.85	0
72.95	0
73.05	0
73.15	0
73.25	0
73.35	0
73.45	0
73.55	0
73.65	0
73.75	0
73.85	0
73.95	0
74.05	0
74.15	0
74.25	0
74.35	0
74.45	0
74.55	0
74.65	0
74.75	0
74.85	0
74.95	0
75.05	0
75.15	0
75.25	0
75.35	0
75.45	0
75.55	0
75.65	0
75.75	0
75.85	0
75.95	0
76.05	0
76.15	0
76.25	0
76.35	0
76.45	0
76.55	0
76.65	0
76.75	0
76.85	0
76.95	0
77.05	0
77.15	0
77.25	0
77.35	0
77.45	0
77.55	0
77.65	0
77.75	0
77.85	0
77.95	0
78.05	0
78.15	0
78.25	0
78.35	0
78.45	0
78.55	0
78.65	0
78.75	0
78.85	0
78.95	0
79.05	0
79.15	0
79.25	0
79.35	0
79.45	0
79.55	0
79.65	0
79.75	0
79.85	0
79.95	0
80.05	0
80.15	0
80.25	0
80.35	0
80.45	0
80.55	0
80.65	0
80.75	0
80.85	0
80.95	0
81.05	0
81.15	0
81.25	0
81.35	0
81.45	0
81.55	0
81.65	0
81.75	0
81.85	0
81.95	0
82.05	0
82.15	0
82.25	0
82.35	0
82.45	0
82.55	0
82.65	0
82.75	0
82.85	0
82.95	0
83.05	0
83.15	0
83.25	0
83.35	0
83.45	0
83.55	0
83.65	0
83.75	0
83.85	0
83.95	0
84.05	0
84.15	0
84.25	0
84.35	0
84.45	0
84.55	0
84.65	0
84.75	0
84.85	0
84.95	0
85.05	0
85.15	0
85.25	0
85.35	0
85.45	0
85.55	0
85.65	0
85.75	0
85.85	0
85.95	0
86.05	0
86.15	0
86.25	0
86.35	0
86.45	0
86.55	0
86.65	0
86.75	0
86.85	0
86.95	0
87.05	0
87.15	0
87.25	0
87.35	0
87.45	0
87.55	0
87.65	0
87.75	0
87.85	0
87.95	0
88.05	0
88.15	0
88.25	0
88.35	0
88.45	0
88.55	0
88.65	0
88.75	0
88.85	0
88.95	0
89.05	0
89.15	0
89.25	0
89.35	0
89.45	0
89.55	0
89.65	0
89.75	0
89.85	0
89.95	0
